# Supplementary material for: Generalized extinction of fear memory depends on co-allocation of synaptic plasticity in dendrites
Source: Nat Commun. 2023 Jan 31;14:503. doi: 10.1038/s41467-023-35805-9 (PMC9889816; doi:10.1038/s41467-023-35805-9)
Supplement: Supplementary file 3 — Source Data [file 41467_2023_35805_MOESM3_ESM.xlsx]

## Sheet: Figure 1a
		CS1: 1 kHz; CS2: 10 kHz
		Freezing response to CS1 (1 kHz) (%)					Freezing response to CS2 (10 kHz) (%)
		without fear extinction	after CS1 extinction	after CS2 extinction			Without fear extinction	after CS1 extinction	after CS2 extinction
		91.66	20.288	75.612			42.416	68.194	32.742
		73.286	71.606	88.254			78.49	41.854	34.868
		76.976	40.32	90.92			62.324	72.408	28.494
		80.356	36.494	80.936			80.372	90.19	49.558
		72.276	3.716	70.176			93.23	74.714	11.68
		83.048	62.43	97.15			69.454	65.974	33.45
		79.672		89.268			75.712	64.286
							87.038	84.604
							76.388
							84.644

## Sheet: Figure 1b
	CS1: 1 kHz; CS2: 10 kHz; CS3: 5 kHz
	Freezing response to CS1 (1 kHz) (%)					Freezing response to CS2 (10 kHz) (%)					Freezing response to CS3 (5 kHz) (%)
	without fear extinction	after CS2 extinction	after CS3 extinction			Without fear extinction	after CS2 extinction	after CS3 extinction			Without fear extinction	after CS2 extinction	after CS3 extinction
	95.014	95.718	50.004			91.794	42.478	80.26			54.204	57.624	43.006
	86.422	89.474	78.334			73.928	47.258	55.706			78.626	85.608	33.982
	81.112	88.52	68.856			60.156	42.122	70.07			77.154	49.328	70.266
	60.344	95.708	82.142			61.498	30.442	30.194			86.968	75.848	41.414
	84.662	92.982	86.45			59.426	37.876	66.638			79.904	67.576	22.124
	90.04	87.714	63.144			73.908		70.536			78.968	69.134
	90.058	63.092	67.16			55.678		65.356			73.696	27.37
	94.646	84.34	68.146			91.734		22.914			83.652	44.402
	84.836	47.638	70.008			80.804		44.074			50.642	29.732
	92.874	89.82	85.218			100		22.79			76.77	59.314
	93.94	93.076	93.214			62.648		22.898			68.052	53.002
	76.026	80.786	79.976			81.096		37.614			75.048	32.56
	67.386					68.836					68.348
	79.644					73.572					71.588
	89.158										80.39

## Sheet: Figure 1c
		CS1: 1 kHz; CS2: 10 kHz; CS3: 5 kHz; CS4: 2.5 kHz
		Freezing response to CS1 (1 kHz) (%)				Freezing response to CS2 (10 kHz) (%)				Freezing response to CS3 (5 kHz) (%)
		without fear extinction	after CS4 (2.5 kHz) extinction			without fear extinction	after CS4 (2.5 kHz) extinction			without fear extinction	after CS4 (2.5 kHz) extinction
		89.56	38.052			88.498	46.726			56.46	52.036
		86.73	80.178			87.26	67.612			82.834	66.904
		89.558	70.622			67.082	61.948			70.974	61.594
		87.082	32.92			71.86	16.46			94.514	61.772
		88.32	88.32			80.708	69.912			50.62	27.08
		91.15	87.08			95.756	80.356			72.036	56.46
		91.506	88.85			90.266	53.274			64.602	66.196
		84.25	66.726			93.63	72.744			77.7	75.224
		94.16	79.472			87.258	78.408			74.338	67.612
		89.736	80.53			85.488	91.33			80.884	34.866
		94.868	90.624			83.366	88.85			79.118	87.434

## Sheet: Figure 1d
		CS1: 1 kHz; CS2: 10 kHz; CS3: 5 kHz
		Freezing response to CS2 (%)							Freezing response to CS3 (%)
		Without extinction	After extinction		After extinction				Without extinction	After extinction		After extinction
			Saline injection in motor cortex	Muscimol injection in motor cortex	Saline injection in auditory cortex	Muscimol injection in auditory cortex				Saline injection in motor cortex	Muscimol injection in motor cortex	Saline injection in auditory cortex	Muscimol injection in auditory cortex
		61.416	24.07	68.32	52.026	59.468			63.362	52.92	42.124	68.14	40.708
		81.418	55.576	63.186	57.514	39.822			86.728	48.318	78.94	23.716	48.142
		58.938	43.184	74.69	19.106	80.354			46.902	55.576	70.976	63.716	44.07
		63.54	52.566	51.858	36.096	51.344			54.158	60.532	69.028	39.646	41.414
		60.354	43.716	57.876	31.496	58.938			72.568	52.568	71.506	40.174	39.47
		76.64	43.186	61.592	38.042	74.516			57.876	43.362	58.232	37.698	55.4
		87.614	64.25	72.39	45.654	48.318			90.798	41.416	59.646	65.398	65.842
		75.576	56.284	61.24	61.23	56.638			58.94	65.31	61.416	47.256	52.034

## Sheet: Figure 2c
		CS: 1 kHz
		Activity of spines before fear conditioing (ΔF/F0)					Counts of total spines
		Increased activity to CS		Decreased activity to CS
		Pre-tone	During tone	Pre-tone	During tone		increased activity to CS	Reduced activity to CS	No activity	total spines
		2.49691	6.60518	1.36709	0.896173		85	66	27	178
		2.14234	2.7642	1.27652	0
		5.96648	7.80447	3.83356	3.3527		Fraction of total spines
		1.29866	6.44085	1.40303	0		increased activity to CS	Reduced activity to CS
		2.75392	8.07058	3.74137	1.23897		0.4775	0.3708	0.1517
		7.00808	18.5861	3.88553	2.18497
		5.29421	6.92034	6.17016	2.90101
		1.16776	2.8878	2.57561	1.21219
		3.98747	4.35515	5.56908	1.38502
		2.70594	3.52709	2.04057	1.18749
		0	0.69831	7.80115	5.97214
		0	6.64234	1.22642	0
		0	1.15758	1.53619	1.21733
		3.55085	4.38826	2.7559	1.2861
		0	2.1681	1.67773	0
		0	6.47962	2.38936	0
		0	11.5127	2.97716	0
		0	3.76656	4.30754	0.547071
		0	8.86817	3.10455	1.32424
		0	9.33527	1.43922	1.12478
		1.33776	8.95097	1.30168	0
		1.88036	8.64737	2.64259	1.91732
		0.965173	1.43706	3.3357	0
		0	1.04927	1.72932	0
		1.16854	6.22473	5.06503	0
		0	0.85342	1.83474	0
		0	1.25533	2.17827	1.76823
		0	1.01156	2.83406	2.325
		1.54302	7.28345	3.72325	2.8591
		0	1.90381	3.14604	2.48048
		0	1.62643	5.52216	4.67226
		6.06696	12.3509	10.1526	8.19753
		4.36143	4.95682	2.22745	1.82703
		0.737535	0.850153	0.732334	0
		0	1.23411	0.48852	0
		1.05887	4.89306	2.21606	0
		0	1.22659	5.28407	3.35079
		0	4.8597	5.30678	0
		0	2.16185	0.809446	0
		0	0.935294	2.37913	0
		2.37335	2.94935	1.31656	0
		2.84406	10.7639	1.24352	0
		0	2.43228	1.2308	1.05287
		0	2.75624	0.447036	0
		0	4.7719	2.96482	0
		0	1.13162	0.58346	0
		4.23848	5.26726	1.7065	0
		0	6.06528	0.540832	0
		2.47441	3.85407	0.270562	0
		2.23074	8.22378	1.15432	0
		0	0.828815	0.478514	0
		0.625389	0.764541	0.504442	0.373165
		0	1.349	1.37668	1.22256
		0	1.11148	0.736656	0
		0	1.68504	0.804602	0
		5.78687	11.5618	3.78335	2.26261
		1.83869	3.21664	2.18213	1.35578
		2.96169	4.09526	0.68409	0
		1.71272	3.46954	1.35513	0.968319
		6.29343	11.74	0.744968	0
		0.401946	4.50239	1.9244	1.33933
		0.872164	2.13852	1.26694	0
		0.417531	0.178591	0.658241	0.533305
		1.36914	6.46461	0.720239	0.405915
		2.27761	4.37105	3.27146	0.73912
		0.896597	3.5453	1.78649	0
		0.144369	0.361406
		1.12894	3.07666
		0.111463	0.507413
		2.61347	14.3443
		0.661446	4.20331
		0.751838	10.5876
		0.933818	3.86722
		1.2021	2.46869
		0.086915	0.415471
		0.543371	0.761283
		0.698848	2.01246
		0.990939	3.73013
		1.2958	2.23584
		0.53837	0.945878
		0.523382	1.23368
		1.18909	1.44277
		1.71964	3.1631
		0.175703	0.833521
		0.455968	0.643294

## Sheet: Figure 2e
		Counts of total spines
		increased activity to CS	Reduced activity to CS	No activity	total spines
		85	66	27	178
		Destiny of spines after fear conditioning
		Increased activity to CS				Decreased activity to CS				No activity
		Eliminated after fear conditioning	Existed after fear conditioning	Total spines with increased activity to CS		Eliminated after fear conditioning	Existed after fear conditioning	Total spines with decreased activity to CS		Eliminated after fear conditioning	Existed after fear conditioning	Total spines with decreased activity to CS
		12	73	85		1	65	66		0	27	27
		Fraction of spines
		0.1411	0.8588			0.0152	0.9848			0	1

## Sheet: Figure 2g
								CS: 1 kHz
								Activity of spines after fear extinction (ΔF/F0)					Counts of total spines
								New spines		Existing spines
								Pre-tone	During tone	Pre-tone	During tone		increased activity to CS	Reduced activity to CS	No activity	Total new spines		increased activity to CS	Reduced activity to CS	No activity	Total existing spines
								0	1.64821	1.21187	0		12	1	0	13		27	20	6	53
								0	2.72163	0.737217	2.7214
								1.45008	9.65964	1.5202	2.6913
								2.51541	4.93778	2.31319	0
								1.30768	1.91331	3.92575	1.55093		Fraction of spines
								0	3.9672	4.17798	6.83297		0.9231	0.0769				0.5094	0.3774	0.1132
								1.55042	0	0.784734	11.926
								0	0.742065	2.82586	11.8967
								1.10302	1.60499	0.846964	1.1486
								0.911827	2.44251	2.53514	2.04416
								0	0.404602	0	0
								0.140158	1.4526	0	4.45932
								0.167562	0.822453	0.378594	8.10841
										1.22484	2.06704
										0	0
										1.05285	9.13585
										1.41964	3.58563
										7.44213	4.24537
										1.41941	4.96214
										2.50119	0
										0.442409	1.64025
										0	0.452556
										0.379214	0.390062
										0.869047	0
										0.742792	2.45754
										1.60629	1.79219
										2.90571	0
										0.852882	0.733073
										2.30298	0.775404
										0	0.813089
										0.239886	0.476952
										0	0.482094
										1.44479	2.22052
										1.14724	0
										1.29133	5.73295
										0.167562	0.822453
										0.445915	0.812669
										0.688222	0.513856
										0	0
										0.195843	0
										0.32127	0
										0.566789	0.384003
										2.59562	0
										0.362774	0
										0.176517	0.59337
										0.445925	0
										1.5185	2.08578
										0.208244	0
										0.248042	0
										0.623279	2.05278
										0	0
										0	0
										0	0

## Sheet: Figure 3c
		CS1: 1 kHz; CS2: 10 kHz; CS3: 5 kHz
		Rate of spine elimination in individual neurons after CS1-US (%)							Rate of spine elimination in individual neurons after CS2-US (%)							Rate of spine elimination in individual neurons after CS3-US (%)
		Untrained	Unpaired	CS-US paired					Untrained	Unpaired	CS-US paired					Untrained	Unpaired	CS-US paired
		6.38298	3.84615	7.01754					4.44444	6.67	10.8696					5.71429	9.52381	10
		3.07692	5.12821	8.19672					5.40541	5.08	10.1449					3.33333	8.33333	9.67742
		4.10959	9.09091	10.6383					3.77358	3.75	9.61538					4.16667	5.45455	7.40741
		8	3.50877	9.52381					6	6.67	11.1111					2.27273	5.12821	14.2857
		7.04225	3.75	15.2778					4.54545	4.92	5.45455					4.16667	5.71429	13.2353
		7.84314	3.33333	9.09091					2.12766	2.86	10.8108					4.25532	4.34783	17.2414
		3.7037	5.26316	12.6984					3.84615	6.98	8.33333					0	4.87805	1.88679
		6.94444	9.52381	11.7647					8.64198	4.55	9.43396					2.38095	5.88235	7.69231
		6.45161	10.2041	5.31915						5.71	7.69231					4.08163	4.16667	5.40541
		1.44928	8.88889	8.82353						4.65	7.54717					6.38298	0	5.88235
		1.85185	3.1746	7.27273						7.06	11.3636					5.26316	4.05405	7.8125
		2.53165	4.6875	8.19672							10.1449					7.14286		10.8696
		2.77778		12.766							11.25					3.77358		7.40741
		5.45455		7.79221							10.6061					6.06061		10.6383
				12.3288							8.77193
				10.4167							11.1111
				10.6061							8.86076
				10							13.5135
				8.47458							3.7037
				17.8571							11.5385
				10							8.10811
				9.61538							8
				5.97015							3.0303
				6.12245							8
				14.5161							5.35714
				6.12245							8
				14.5161							12.5
				9.61538							10

## Sheet: Figure 3d
		Total neuron counts					Total neuron counts					Total neuron counts
		with spine eliminatin by CS1-US	with no spine eliminatin by CS1-US	All neurons analyzed			with spine eliminatin by CS2-US	with no spine eliminatin by CS2-US	All neurons analyzed			with spine eliminatin by CS3-US	with no spine eliminatin by CS3-US	All neurons analyzed
		17	11	28			18	10	28			7	7	14
		Fraction of total neurons					Fraction of total neurons					Fraction of total neurons
		with spine eliminatin by CS1-US	with no spine eliminatin by CS1-US				with spine eliminatin by CS2-US	with no spine eliminatin by CS2-US				with spine eliminatin by CS2-US	with no spine eliminatin by CS2-US
		0.6071	0.3929				0.6429	0.3571				0.5	0.5

## Sheet: Figure 3e
		Total neuron counts								Total neuron counts								Total neuron counts
		with spine eliminatin by CS1-US	with spine eliminatin by CS2-US	with spine eliminatin by both CS1-US and CS2-US	All neurons analyzed					with spine eliminatin by CS1-US	with spine eliminatin by CS3-US	with spine eliminatin by both CS1-US and CS3-US	All neurons analyzed					with spine eliminatin by CS2-US	with spine eliminatin by CS3-US	with spine eliminatin by both CS2-US and CS3-US	All neurons analyzed
		17	18	12	28					9	7	5	14					9	7	6	14
		Proportion of overlapping neurons relative to neuons with spine eliminatin by CS1-US								Proportion of overlapping neurons relative to neuons with spine eliminatin by CS1-US								Proportion of overlapping neurons relative to neuons with spine eliminatin by CS2-US
		0.7059								0.5556								0.6667
		Proportion of overlapping neurons relative to neuons with spine eliminatin by CS2-US								Proportion of overlapping neurons relative to neuons with spine eliminatin by CS3-US								Proportion of overlapping neurons relative to neuons with spine eliminatin by CS3-US
		0.6667								0.7143								0.8571

[truncated: 63 more sheets: Figure 4a, Figure 4b, Figure 4c, Figure 4d, Figure 4e, Figure 4f, Figure 5c, Figure 5d, Figure 5e, Figure 5f, Figure 5h, Figure 5i, Figure 5j, Figure 6c, Figure 6d, Figure 6e, Figure 6g, Figure 6h, Figure 6i, Figure 7c …]
